# Supplementary material for: Identification of MKRN1 as a second E3 ligase for Eag1 potassium channels reveals regulation via differential degradation
Source: J Biol Chem. 2021 Feb 27;296:100484. doi: 10.1016/j.jbc.2021.100484 (PMC8039722; doi:10.1016/j.jbc.2021.100484)
Supplement: Supplemental Table S1 [file mmc2.xlsx]

## Sheet: Eag1 band a
	Supporting Peptides
	Peptide	Uniq	-10lgP	Mass	Length	ppm	m/z	z	RT	Scan	#Spec	Start	End	PTM
	R.QTFENYEMNSFEILMYK.K	Y	96.07	2185.97	17	-0.4	1093.99	2	35.73	2960	4	85	101
	R.ESPATPVSFQAASTSTVSDHAK.L	Y	92.63	2217.05	22	-0.8	1109.53	2	19.94	1751	2	765	786
	K.GNALTDHTSANHSLVK.A	Y	90.66	1663.83	16	-0.7	832.92	2	14.81	1325	2	742	757
	R.QTFENYEMNSFEILM(+15.99)YK.K	Y	88.21	2201.96	17	-0.1	1101.99	2	32.78	2751	3	85	101	Oxidation (M)
	R.VMDYIVSTWSMSR.G	Y	80.61	1573.73	13	-0.9	787.87	2	30.04	2553	2	509	521
	R.GLVAPQNTFLENIVR.R	Y	80.27	1669.92	15	-0.7	835.964	2	32.32	2720	4	9	23
	R.VMDYIVSTWSM(+15.99)SR.G	Y	75.86	1589.72	13	-0.6	795.868	2	27.94	2392	1	509	521	Oxidation (M)
	R.VM(+15.99)DYIVSTWSMSR.G	Y	74.7	1589.72	13	-0.7	795.868	2	27.61	2367	1	509	521	Oxidation (M)
	R.SNDTNFVLGNAQIVDWPIVYSNDGFC(+105.06)K.L	Y	71.03	3120.47	27	-0.2	1041.16	3	34.83	2896	2	25	51	S-pyridylethylation
	K.SSAC(+105.06)SFMYGELTDKDTVEK.V	Y	69.47	2214.98	19	-0.4	739.334	3	22.81	1984	2	64	82	S-pyridylethylation
	R.LAEVLQLGSDILPQYK.Q	Y	68.89	1785.99	16	-0.8	894	2	32.91	2760	4	184	199
	R.DLDDLDVEKGNALTDHTSANHSLVK.A	Y	64.8	2706.31	25	-0.3	903.11	3	22.37	1949	1	733	757
	R.GVLQQLAPSVQK.G	Y	64.28	1266.73	12	-0.3	634.372	2	22.99	2000	3	163	174
	K.GDVFGDVFWK.E	Y	62.43	1168.56	10	-0.4	585.285	2	32.25	2714	2	614	623
	K.EATLAQSC(+105.06)ANVR.A	Y	61.01	1366.67	12	-1	684.34	2	14.11	1268	2	624	635	S-pyridylethylation
	R.QTFENYEMNSFEILMYKK.N	Y	60.8	2314.06	18	-0.3	772.362	3	33.03	2768	2	85	102
	R.QTFENYEM(+15.99)NSFEILMYK.K	Y	60.08	2201.96	17	-0.4	734.995	3	33.46	2798	1	85	101	Oxidation (M)
	R.ALTYC(+105.06)DLHVIK.R	Y	60.04	1379.73	11	-0.3	690.871	2	21.06	1840	3	636	646	S-pyridylethylation
	R.LAEVLQLGSDILPQYKQEAPK.T	Y	58.6	2339.27	21	-1.5	780.764	3	30.83	2612	2	184	204
	R.RGLVAPQNTFLENIVR.R	Y	58.45	1826.02	16	-0.1	609.679	3	29.73	2530	2	8	23
	K.AESMETLPER.T	Y	57.84	1161.53	10	-0.3	581.774	2	16.54	1467	2	829	838
	K.HSFYPIPEQTLQATVLEVK.H	Y	56.7	2199.16	19	0.7	734.06	3	30.45	2584	2	885	903
	K.SSAC(+105.06)SFM(+15.99)YGELTDKDTVEK.V	Y	55.81	2230.98	19	-0.8	744.665	3	19.96	1752	2	64	82	S-pyridylethylation; Oxidation (M)
	R.TPVWFFVK.I	Y	55.17	1022.56	8	0.8	512.287	2	31.93	2690	2	105	112
	K.VSKAESMETLPER.T	Y	55	1475.73	13	1.1	492.918	3	15.8	1407	2	826	838
	R.VM(+15.99)DYIVSTWSM(+15.99)SR.G	Y	54.64	1605.72	13	-0.4	803.865	2	25.24	2180	2	509	521	Oxidation (M)
	R.GVLQQLAPSVQKGENVHK.H	Y	50.62	1931.06	18	-0.4	644.693	3	20.74	1815	2	163	180
	K.SDLRLDNVGEAR.S	Y	47.61	1343.68	12	-0.1	448.9	3	17.43	1540	1	860	871
	R.LDNVGEAR.S	Y	47.6	872.435	8	-0.1	437.225	2	5.79	500	2	864	871
	R.KNEAPLILPPDHPVR.R	Y	47.38	1694.95	15	-0.4	565.989	3	19.42	1706	2	697	711
	R.ADIC(+105.06)VHLNR.K	Y	46.41	1144.58	9	0	573.298	2	15.27	1365	4	538	546	S-pyridylethylation
	R.SPILAEVK.H	Y	45.53	855.506	8	-0.3	428.76	2	18.25	1612	2	877	884
	R.KNEAPLILPPDHPVRR.L	Y	45.39	1851.05	16	0	618.023	3	17.08	1511	2	697	712
	R.KVFKEHPAFR.L	Y	44.1	1257.7	10	-0.7	420.24	3	10.55	952	2	547	556
	K.LHAPGSEC(+105.06)LGPK.A	Y	43.81	1312.66	12	-1.1	657.336	2	14.21	1276	4	787	798	S-pyridylethylation
	K.ASGEATLK.K	Y	42.95	775.408	8	-1.9	388.71	2	5.57	481	2	841	848
	R.NLILTYNLR.K	Y	41.3	1118.64	9	-0.7	560.329	2	26.52	2282	2	667	675
	R.GGRDLDDLDVEK.G	Y	39.85	1330.64	12	0	444.553	3	17.46	1543	2	730	741
	K.ASVVTVR.E	Y	38.5	730.434	7	-1.1	366.224	2	11.54	1043	2	758	764
	K.VFKEHPAFR.L	Y	38.32	1129.6	9	-1.7	377.541	3	13.53	1220	1	548	556
	R.LASDGC(+105.06)LR.A	Y	37.44	938.464	8	0.1	470.24	2	10.46	944	2	557	564	S-pyridylethylation
	K.NEAPLILPPDHPVRR.L	Y	35.59	1722.95	15	-0.3	575.325	3	19.3	1696	1	698	712
	total 42 peptides

## Sheet: Eag1 band b
	Supporting Peptides
	Peptide	Uniq	-10lgP	Mass	Length	ppm	m/z	z	RT	Scan	#Spec	Start	End	PTM
	R.QTFENYEMNSFEILMYK.K	Y	97.72	2185.97	17	-0.7	1093.99	2	35.68	2996	4	85	101
	K.HSFYPIPEQTLQATVLEVK.H	Y	92.97	2199.16	19	0.6	1100.59	2	30.63	2628	3	885	903
	R.QTFENYEMNSFEILM(+15.99)YK.K	Y	89.68	2201.96	17	0.3	1101.99	2	32.71	2777	2	85	101	Oxidation (M)
	R.ESPATPVSFQAASTSTVSDHAK.L	Y	89.45	2217.05	22	-1.1	1109.53	2	19.96	1787	2	765	786
	K.GNALTDHTSANHSLVK.A	Y	87.82	1663.83	16	-0.4	832.921	2	14.81	1355	3	742	757
	R.GLVAPQNTFLENIVR.R	Y	83.57	1669.92	15	-0.8	835.964	2	32.24	2744	4	9	23
	R.VMDYIVSTWSMSR.G	Y	81.02	1573.73	13	-0.3	787.87	2	30.01	2583	4	509	521
	R.VMDYIVSTWSM(+15.99)SR.G	Y	80.07	1589.72	13	-0.5	795.868	2	27.87	2421	2	509	521	Oxidation (M)
	R.RGLVAPQNTFLENIVR.R	Y	77.91	1826.02	16	-0.1	914.015	2	29.78	2566	4	8	23
	R.LAEVLQLGSDILPQYK.Q	Y	77.58	1785.99	16	-0.2	894.001	2	32.91	2791	4	184	199
	K.SSAC(+105.06)SFMYGELTDKDTVEK.V	Y	75.24	2214.98	19	-1.3	739.333	3	22.79	2020	2	64	82	S-pyridylethylation
	R.DLDDLDVEKGNALTDHTSANHSLVK.A	Y	73.99	2706.31	25	-0.8	903.11	3	22.3	1980	2	733	757
	R.SNDTNFVLGNAQIVDWPIVYSNDGFC(+105.06)K.L	Y	70.78	3120.47	27	-1	1041.16	3	35.17	2955	2	25	51	S-pyridylethylation
	R.VM(+15.99)DYIVSTWSMSR.G	Y	69.13	1589.72	13	-1.4	795.867	2	27.63	2403	1	509	521	Oxidation (M)
	R.LAEVLQLGSDILPQYKQEAPK.T	Y	68.19	2339.27	21	-0.8	780.764	3	30.79	2640	2	184	204
	K.VSKAESMETLPER.T	Y	67.96	1475.73	13	-0.5	738.871	2	15.83	1443	3	826	838
	R.VM(+15.99)DYIVSTWSM(+15.99)SR.G	Y	66.52	1605.72	13	-0.9	803.865	2	25.19	2212	2	509	521	Oxidation (M)
	K.EATLAQSC(+105.06)ANVR.A	Y	64.27	1366.67	12	-0.3	684.34	2	14.02	1292	2	624	635	S-pyridylethylation
	R.FKDAC(+105.06)GKGEDWNK.V	Y	59.25	1601.73	13	-0.9	801.871	2	11.29	1065	2	813	825	S-pyridylethylation
	R.GVLQQLAPSVQK.G	Y	59.24	1266.73	12	-0.5	634.372	2	22.93	2031	3	163	174
	K.SSAC(+105.06)SFM(+15.99)YGELTDKDTVEK.V	Y	58.76	2230.98	19	-0.5	744.666	3	19.79	1773	2	64	82	S-pyridylethylation; Oxidation (M)
	R.ALTYC(+105.06)DLHVIK.R	Y	57.51	1379.73	11	-0.5	690.87	2	21.08	1877	3	636	646	S-pyridylethylation
	K.GDVFGDVFWK.E	Y	57.46	1168.56	10	0	585.285	2	32.13	2736	2	614	623
	R.TPVWFFVK.I	Y	55.99	1022.56	8	0.6	512.287	2	31.83	2714	2	105	112
	K.AESMETLPER.T	Y	55.07	1161.53	10	0.8	581.774	2	16.39	1488	2	829	838
	R.GVLQQLAPSVQKGENVHK.H	Y	54.77	1931.06	18	-0.3	644.693	3	20.6	1839	2	163	180
	K.SDLRLDNVGEAR.S	Y	53.94	1343.68	12	0	672.847	2	17.45	1578	3	860	871
	R.ADIC(+105.06)VHLNR.K	Y	52.7	1144.58	9	0.2	573.298	2	15.34	1402	4	538	546	S-pyridylethylation
	R.KNEAPLILPPDHPVRR.L	Y	51.93	1851.05	16	0	618.023	3	17.03	1541	2	697	712
	R.GGRDLDDLDVEK.G	Y	51.74	1330.64	12	0.3	666.326	2	17.5	1583	3	730	741
	K.AESM(+15.99)ETLPER.T	Y	49.52	1177.53	10	0.6	589.772	2	12.14	1139	2	829	838	Oxidation (M)
	R.SPQDRSPILAEVK.H	Y	49.12	1438.78	13	0.2	480.6	3	19.02	1709	2	872	884
	R.YHEMLNSVR.D	Y	48.52	1147.54	9	-0.1	574.779	2	15.09	1380	3	485	493
	R.KNEAPLILPPDHPVR.R	Y	48.51	1694.95	15	-0.2	565.989	3	19.37	1738	2	697	711
	R.ALAM(+15.99)EFQTVH.C	Y	48.3	1161.55	10	-0.3	581.782	2	19.69	1766	2	565	574	Oxidation (M)
	R.ALTYC(+105.06)DLHVIKR.D	Y	47.67	1535.83	12	0.7	512.95	3	18.83	1694	2	636	647	S-pyridylethylation
	R.LDNVGEAR.S	Y	45.29	872.435	8	-1.1	437.224	2	5.83	533	2	864	871
	K.VSKAESM(+15.99)ETLPER.T	Y	44.99	1491.72	13	0.5	498.249	3	11.6	1091	2	826	838	Oxidation (M)
	R.KVFKEHPAFR.L	Y	42.9	1257.7	10	-0.6	420.24	3	11.07	1046	3	547	556
	R.SPILAEVK.H	Y	42.38	855.506	8	-0.4	428.76	2	18.08	1634	2	877	884
	R.NLILTYNLR.K	Y	41.97	1118.64	9	0	560.33	2	26.39	2306	2	667	675
	K.NEAPLILPPDHPVR.R	Y	41.84	1566.85	14	0.6	523.292	3	21.49	1912	2	698	711
	K.VFKEHPAFR.L	Y	41.05	1129.6	9	-1	377.541	3	13.4	1243	2	548	556
	K.LHAPGSEC(+105.06)LGPK.A	Y	40.44	1312.66	12	0.1	657.337	2	14.26	1312	3	787	798	S-pyridylethylation
	K.ASVVTVR.E	Y	40.39	730.434	7	-0.9	366.224	2	11.58	1089	2	758	764
	K.NRTPVWFFVK.I	Y	39.98	1292.7	10	0.1	431.908	3	28.89	2500	2	103	112
	N.ALTDHTSANHSLVK.A	Y	36.39	1492.76	14	0.3	498.595	3	12.45	1165	1	744	757
	R.LAEVLQLGSDILPQ.Y	Y	36.18	1494.83	14	-2.4	748.42	2	34.66	2917	1	184	197
	K.LYQVPK.G	Y	35.3	746.433	6	-0.7	374.223	2	14.63	1341	2	498	503
	R.LASDGC(+105.06)LR.A	Y	33.6	938.464	8	0.6	470.24	2	10.75	1017	1	557	564	S-pyridylethylation
	total 50 peptides

## Sheet: Eag1 band c
	Supporting Peptides
	Peptide	Uniq	-10lgP	Mass	Length	ppm	m/z	z	RT	Scan	#Spec	Start	End	PTM
	R.ESPATPVSFQAASTSTVSDHAK.L	Y	98.26	2217.05	22	-0.5	1109.53	2	20.35	1833	1	765	786
	R.VMDYIVSTWSMSR.G	Y	87.34	1573.73	13	-0.6	787.87	2	30.44	2590	2	509	521
	R.GLVAPQNTFLENIVR.R	Y	83.02	1669.92	15	-0.4	835.965	2	32.61	2745	4	9	23
	R.VMDYIVSTWSM(+15.99)SR.G	Y	82.25	1589.72	13	-0.4	795.868	2	28.27	2429	2	509	521	Oxidation (M)
	R.LAEVLQLGSDILPQYK.Q	Y	78.38	1785.99	16	0.3	894.001	2	33.06	2777	4	184	199
	R.RGLVAPQNTFLENIVR.R	Y	78.11	1826.02	16	0.5	914.016	2	30.17	2570	3	8	23
	R.VM(+15.99)DYIVSTWSM(+15.99)SR.G	Y	77.27	1605.72	13	-0.7	803.865	2	25.58	2228	1	509	521	Oxidation (M)
	K.SSAC(+105.06)SFMYGELTDKDTVEK.V	Y	71.27	2214.98	19	-0.2	739.334	3	23.14	2044	2	64	82	S-pyridylethylation
	R.GVLQQLAPSVQK.G	Y	67.9	1266.73	12	0.1	634.372	2	23.28	2055	2	163	174
	K.HSFYPIPEQTLQATVLEVK.H	Y	66.66	2199.16	19	0.1	734.06	3	30.81	2616	1	885	903
	K.AESMETLPER.T	Y	64.98	1161.53	10	-0.2	581.774	2	16.93	1569	2	829	838
	K.GDVFGDVFWK.E	Y	64.48	1168.56	10	-1.1	585.284	2	32.54	2740	2	614	623
	R.LAEVLQLGSDILPQYKQEAPK.T	Y	62.59	2339.27	21	-0.7	780.765	3	31.11	2638	2	184	204
	K.EATLAQSC(+105.06)ANVR.A	Y	60.91	1366.67	12	-0.3	684.34	2	14.58	1386	2	624	635	S-pyridylethylation
	R.TPVWFFVK.I	Y	59.29	1022.56	8	1	512.287	2	32.22	2716	2	105	112
	R.DLDDLDVEK.G	Y	56.11	1060.49	9	0.1	531.254	2	20.91	1876	2	733	741
	R.KNEAPLILPPDHPVR.R	Y	56.02	1694.95	15	0.4	565.99	3	19.77	1788	2	697	711
	R.GVLQQLAPSVQKGENVHK.H	Y	54.5	1931.06	18	-0.9	644.693	3	20.99	1882	1	163	180
	K.GNALTDHTSANHSLVK.A	Y	54.09	1663.83	16	-1.1	555.616	3	15.17	1431	2	742	757
	R.YHEMLNSVR.D	Y	53.51	1147.54	9	0.3	574.78	2	15.75	1478	2	485	493
	K.AESM(+15.99)ETLPER.T	Y	52.96	1177.53	10	0.4	589.772	2	13.2	1260	4	829	838	Oxidation (M)
	K.VSKAESMETLPER.T	Y	52.42	1475.73	13	0.7	492.917	3	16.29	1519	2	826	838
	K.SDLRLDNVGEAR.S	Y	50.97	1343.68	12	-0.5	448.9	3	17.79	1635	4	860	871
	R.SPQDRSPILAEVK.H	Y	49.5	1438.78	13	1.2	480.601	3	19.52	1769	1	872	884
	R.ADIC(+105.06)VHLNR.K	Y	47.41	1144.58	9	-1	382.534	3	15.81	1483	2	538	546	S-pyridylethylation
	R.ALTYC(+105.06)DLHVIK.R	Y	47.02	1379.73	11	-0.1	460.916	3	21.32	1906	1	636	646	S-pyridylethylation
	K.VSKAESM(+15.99)ETLPER.T	Y	47.01	1491.72	13	0.3	498.249	3	16.3	1520	1	826	838	Oxidation (M)
	R.LDNVGEAR.S	Y	46.72	872.435	8	-0.3	437.225	2	10.64	1015	2	864	871
	R.GGRDLDDLDVEK.G	Y	46.68	1330.64	12	0	444.553	3	17.88	1643	2	730	741
	K.LHAPGSEC(+105.06)LGPK.A	Y	45.54	1312.66	12	-0.1	657.337	2	14.73	1397	2	787	798	S-pyridylethylation
	R.YHEM(+15.99)LNSVR.D	Y	45.26	1163.54	9	-0.2	582.777	2	15.77	1480	1	485	493	Oxidation (M)
	R.KNEAPLILPPDHPVRR.L	Y	44.89	1851.05	16	-0.1	618.023	3	17.56	1618	1	697	712
	R.NLILTYNLR.K	Y	44.19	1118.64	9	-0.6	560.329	2	26.9	2326	2	667	675
	K.ASGEATLK.K	Y	43.33	775.408	8	-1.1	388.711	2	5.65	535	1	841	848
	R.KVFKEHPAFR.L	Y	43.24	1257.7	10	-0.6	420.24	3	12.03	1152	1	547	556
	total 35 peptides

## Sheet: Eag1 band d
	Supporting Peptides
	Peptide	Uniq	-10lgP	Mass	Length	ppm	m/z	z	RT	Scan	#Spec	Start	End	PTM
	R.QTFENYEMNSFEILMYK.K	Y	106.17	2185.97	17	-0.7	1093.99	2	35.77	3012	4	85	101
	R.GLVAPQNTFLENIVR.R	Y	90.16	1669.92	15	-0.4	835.965	2	32.29	2744	4	9	23
	R.SNDTNFVLGNAQIVDWPIVYSNDGFC(+105.06)K.L	Y	85.63	3120.47	27	-0.7	1041.16	3	34.96	2945	2	25	51	S-pyridylethylation
	R.VMDYIVSTWSMSR.G	Y	83.5	1573.73	13	-0.3	787.87	2	30.06	2583	2	509	521
	K.VLEFYTAFSHSFSR.N	Y	81.08	1689.82	14	0.1	845.915	2	31.42	2682	4	653	666
	K.SSAC(+105.06)SFMYGELTDKDTVEK.V	Y	80.31	2214.98	19	-0.3	739.334	3	22.94	2046	2	64	82	S-pyridylethylation
	R.VMDYIVSTWSM(+15.99)SR.G	Y	77	1589.72	13	-0.7	795.868	2	28.02	2431	2	509	521	Oxidation (M)
	R.LAEVLQLGSDILPQYKQEAPK.T	Y	68.27	2339.27	21	-1	780.764	3	31	2651	2	184	204
	K.HSFYPIPEQTLQATVLEVK.H	Y	67.71	2199.16	19	0.5	734.06	3	30.49	2614	1	885	903
	K.GDVFGDVFWK.E	Y	67.52	1168.56	10	-0.3	585.285	2	32.34	2748	2	614	623
	K.EATLAQSC(+105.06)ANVR.A	Y	65.92	1366.67	12	-0.3	684.34	2	14.33	1353	2	624	635	S-pyridylethylation
	R.GVLQQLAPSVQK.G	Y	65.89	1266.73	12	0	634.372	2	23.01	2052	4	163	174
	K.AESMETLPER.T	Y	65.83	1161.53	10	0.2	581.774	2	16.56	1531	2	829	838
	R.RGLVAPQNTFLENIVR.R	Y	64.72	1826.02	16	0.5	609.68	3	29.77	2561	2	8	23
	R.LAEVLQLGSDILPQYK.Q	Y	63.46	1785.99	16	-1.9	893.999	2	32.82	2783	3	184	199
	R.TPVWFFVK.I	Y	63.12	1022.56	8	0.9	512.287	2	31.92	2717	2	105	112
	R.GVLQQLAPSVQKGENVHK.H	Y	58.25	1931.06	18	-0.6	644.693	3	20.65	1867	2	163	180
	R.DLDDLDVEK.G	Y	55.23	1060.49	9	0.6	531.254	2	20.58	1861	1	733	741
	R.YHEMLNSVR.D	Y	52.52	1147.54	9	-0.4	574.779	2	15.48	1447	2	485	493
	R.SPQDRSPILAEVK.H	Y	51.65	1438.78	13	0.5	480.6	3	19.2	1749	2	872	884
	R.ALTYC(+105.06)DLHVIK.R	Y	50.63	1379.73	11	0.3	460.916	3	21.03	1896	2	636	646	S-pyridylethylation
	R.QTFENYEMNSFEILMYKK.N	Y	50.35	2314.06	18	0.9	772.363	3	33.11	2803	2	85	102
	K.GNALTDHTSANHSLVK.A	Y	49.79	1663.83	16	-0.2	555.616	3	15.01	1407	2	742	757
	R.KNEAPLILPPDHPVR.R	Y	49.65	1694.95	15	-0.4	565.989	3	19.46	1770	2	697	711
	K.NRTPVWFFVK.I	Y	49.44	1292.7	10	-0.3	431.908	3	28.89	2496	2	103	112
	R.ADIC(+105.06)VHLNR.K	Y	49.35	1144.58	9	-0.6	382.534	3	15.39	1440	2	538	546	S-pyridylethylation
	K.VSKAESMETLPER.T	Y	48.78	1475.73	13	0.6	492.917	3	15.93	1482	1	826	838
	R.LDNVGEAR.S	Y	47.03	872.435	8	-1.1	437.224	2	10.51	1002	2	864	871
	K.LHAPGSEC(+105.06)LGPK.A	Y	46.68	1312.66	12	-0.3	657.337	2	14.48	1365	4	787	798	S-pyridylethylation
	R.GGRDLDDLDVEK.G	Y	46.52	1330.64	12	0.1	444.553	3	17.57	1614	2	730	741
	R.SPILAEVK.H	Y	45.37	855.506	8	-0.3	428.76	2	18.26	1674	2	877	884
	R.KNEAPLILPPDHPVRR.L	Y	45.18	1851.05	16	-0.3	618.023	3	17.22	1586	2	697	712
	R.NLILTYNLR.K	Y	44.04	1118.64	9	-0.3	560.33	2	26.53	2319	2	667	675
	K.SDLRLDNVGEAR.S	Y	43.82	1343.68	12	0.2	448.901	3	17.51	1609	1	860	871
	K.ASVVTVR.E	Y	36.1	730.434	7	-0.1	366.224	2	12.17	1160	2	758	764
	R.LASDGC(+105.06)LR.A	Y	32.68	938.464	8	0.2	470.24	2	11.43	1090	2	557	564	S-pyridylethylation
	K.QLSEILR.I	Y	31.2	857.497	7	-0.5	429.756	2	20.1	1823	2	923	929
	R.ESPATPVSFQAASTSTVSDHAK.L	Y	28.32	2217.05	22	0.1	740.026	3	19.83	1800	1	765	786
	total 38 peptides
